# Supplementary material for: UrdA Controls Secondary Metabolite Production and the Balance between Asexual and Sexual Development in Aspergillus nidulans
Source: Genes (Basel). 2018 Nov 23;9(12):570. doi: 10.3390/genes9120570 (PMC6316066; doi:10.3390/genes9120570)
Supplement: Supplementary file 1 [file genes-09-00570-s001.zip]

Archive with 2 entries (2 files):
- genes-382948-supplementary-figures.docx
- genes-382948-supplementary-tables.docx
